# Supplementary material for: Acute dose-dependent effects and self-guided titration of continuous N,N-dimethyltryptamine infusions in a double-blind placebo-controlled study in healthy participants
Source: Neuropsychopharmacology. 2024 Dec 19;50(6):1008–16. doi: 10.1038/s41386-024-02041-8 (PMC12032411; doi:10.1038/s41386-024-02041-8)
Supplement: Supplementary file 2 — Table S1 [file 41386_2024_2041_MOESM2_ESM.xlsx]

## Sheet: Tabelle1
Table S1. Mean values and statistics for the acute subjective and autonomic effects of DMT and placebo
				Placebo	0.6 mg/min	1.2 mg/min	1.8 mg/min	2.4 mg/min	Titration (Start with 1.2 mg/min)	F4,105	p =	Pla - 0.6 mg/min	Pla - 1.2 mg/min	Pla - 1.8 mg/min	Pla - 2.4 mg/min	0.6 mg/min - 1.2 mg/min	0.6 mg/min - 1.8 mg/min	0.6 mg/min - 2.4 mg/min	1.2 mg/min - 1.8 mg/min	1.2 mg/min - 2.4 mg/min	1.8 mg/min - 2.4 mg/min
				mean ± SEM	mean ± SEM	mean ± SEM	mean ± SEM	mean ± SEM	mean ± SEM
Subjective Effects
	Any drug effect		ΔEmax	0.7 ± 0.3	4.1 ± 0.4	6.6 ± 0.5	8.7 ± 0.4	9.4 ± 0.2	8.2 ± 0.5	608.8	< 0.001	***	***	***	***	***	***	***	***	***	NS
			AUEC	40 ± 23	389 ± 41	692 ± 60	969 ± 61	1126 ± 40	830 ± 54	695.1	< 0.001	***	***	***	**	***	***	***	***	***	**
			Tmax (min)	20 ± 7.1	29 ± 4.2	44 ± 6.0	29 ± 5.4	22 ± 4.6	62 ± 5.4	10.5	< 0.05					NS	NS	NS	NS	*	NS
	Good drug effect		ΔEmax	0.7 ± 0.3	4.2 ± 0.4	6.6 ± 0.5	8.6 ± 0.4	8.9 ± 0.3	8.2 ± 0.5	475	< 0.001	***	***	***	***	***	***	***	***	***	NS
			AUEC	40 ± 23	387 ± 46	661 ± 53	908 ± 69	985 ± 49	788 ± 49	365.6	< 0.001	***	***	***	***	***	***	***	***	***	NS
	Bad drug effect		ΔEmax	0.0 ± 0.0	0.2 ± 0.1	1.4 ± 0.5	1.9 ± 0.5	2.3 ± 0.6	1.2 ± 0.5	29	< 0.001	NS	NS	**	***	NS	*	***	NS	NS	NS
			AUEC	0.0 ± 0.0	8.9 ± 7.9	56 ± 28	39 ± 15	97 ± 41	42 ± 27	13.7	< 0.01	NS	NS	NS	*	NS	NS	*	NS	NS	NS
	Fear		ΔEmax	0.0 ± 0.0	0.1 ± 0.1	0.7 ± 0.3	1.1 ± 0.4	1.4 ± 0.4	0.5 ± 0.3	21.9	< 0.001	NS	NS	*	**	NS	NS	**	NS	NS	NS
			AUEC	0.0 ± 0.0	0.8 ± 0.6	12 ± 6.7	17 ± 8.8	33 ± 22	3.1 ± 2.3	7.1	NS	NS	NS	NS	NS	NS	NS	NS	NS	NS	NS
Autonomic Effects
	Systolic blood pressure (mmHg)		Emax	128 ± 3.0	135 ± 2.4	140 ± 2.6	144 ± 2.8	148 ± 2.6	142 ± 2.7	150.5	< 0.001	**	***	***	***	*	***	***	NS	***	NS
	Diastolic blood pressure (mmHg)		Emax	82 ± 1.3	85 ± 1.3	89 ± 1.1	93 ± 1.5	95 ± 1.6	91 ± 1.4	110.2	< 0.001	NS	***	***	***	*	***	***	NS	**	NS
	Heart rate (beats/min)		Emax	87 ± 3.6	90 ± 3.5	95 ± 3.3	101 ± 4.1	104 ± 3.7	92 ± 2.7	64.7	< 0.001	NS	**	***	***	NS	***	***	NS	**	NS
	RPP (mmHg x bpm)		Emax	10993 ± 670	11813 ± 634	13030 ± 586	14004 ± 773	14888 ± 641	12723 ± 509	87.6	< 0.001	NS	***	***	***	NS	***	***	NS	**	NS
	Acute adverse effects (LC)		ΔLC score	-0.7 ± 0.5	2.0 ± 0.9	1.7 ± 1.3	2.8 ± 1.6	3.7 ± 1.3	2.9 ± 1.3	12.4	< 0.05	NS	NS	NS	**	NS	NS	NS	NS	NS	NS
Hormones
	BDNF (pg/ml)		Δ110 min	-1.0 ± 1.6	0.4 ± 1.2	-3.2 ± 1.3	-0.9 ± 0.8	-2.5 ± 2.6		3.5	NS	NS	NS	NS	NS	NS	NS	NS	NS	NS	NS
	Oxytocin (pg/ml)		Δ110 min	1.2 ± 4.7	-4.6 ± 4.6	-2.8 ± 7.3	-30 ± 45	76 ± 49		7.4	NS	NS	NS	NS	NS	NS	NS	NS	NS	NS	NS
			Δ180 min	48 ± 45	-7.6 ± 4.3	-3.6 ± 6.7	-38 ± 43	-7.0 ± 4.9		4.9	NS	NS	NS	NS	NS	NS	NS	NS	NS	NS	NS
	Cortsol (nmol/l)		Δ40 min						161 ± 29
			Δ80 min						191 ± 31
			Δ110 min	-135 ± 9.7	-49 ± 14	80 ± 15	187 ± 15	282 ± 12
			Δ120 min						193 ± 40
			Δ180 min	-154 ± 26	-138 ± 25	-84 ± 31	-6.3 ± 36	88 ± 34		63.5	< 0.001	NS	NS	***	***	NS	**	***	NS	***	NS
	Prolactin (µg/l)		Δ40 min						14 ± 3.3
			Δ80 min						23 ± 4.1
			Δ110 min	-2.9 ± 2.4	5.6 ± 3.1	16 ± 5.2	33 ± 8.7	46 ± 11
			Δ120 min						31 ± 6.0
			Δ180 min	-3.2 ± 1.0	0.9 ± 1.3	3.2 ± 1.4	7.2 ± 2.6	11 ± 3.0		51.8	< 0.001	NS	*	***	***	NS	*	***	NS	**	NS
	*p<0.05, **p<0.01, ***p<0.001; NS, not significant; AUEC, Area under the effect curve; BDNF, Brain-derived neurotrophic factor; Δ110min, difference from baseline concentration at 110 minutes; Δ180min, difference from baseline at 180 minutes; ΔEmax, maximal effect difference from baseline; LC, list of complaints; ΔLC score, difference of LC score from Baseline; Pla, Placebo; RPP, Rate pressure pro…
