# Supplementary material for: Acute dose-dependent effects and self-guided titration of continuous N,N-dimethyltryptamine infusions in a double-blind placebo-controlled study in healthy participants
Source: Neuropsychopharmacology. 2024 Dec 19;50(6):1008–16. doi: 10.1038/s41386-024-02041-8 (PMC12032411; doi:10.1038/s41386-024-02041-8)
Supplement: Supplementary file 3 — Table S2 [file 41386_2024_2041_MOESM3_ESM.xlsx]

## Sheet: Tabelle1
Table S2. Mean values and statistics for the acute subjective effects of the five DMT conditions and Placebo on the 5 Dimensions of Altered States of Consciousness (5D-ASC) Scale, the Mystical Experiences Questionnaire (MEQ), and Psychedelic Experience scale 48 (PES48)
			Placebo	0.6 mg/min	1.2 mg/min	1.8 mg/min	2.4 mg/min	Titration (Start with 1.2 mg/min)	F4,105	p =	Pla - 0.6 mg/min	Pla - 1.2 mg/min	Pla - 1.8 mg/min	Pla - 2.4 mg/min	0.6 mg/min - 1.2 mg/min	0.6 mg/min - 1.8 mg/min	0.6 mg/min - 2.4 mg/min	1.2 mg/min - 1.8 mg/min	1.2 mg/min - 2.4 mg/min	1.8 mg/min - 2.4 mg/min
			mean ± SEM (% score)	mean ± SEM (% score)	mean ± SEM (% score)	mean ± SEM (% score)	mean ± SEM (% score)	mean ± SEM (% score)
5 Dimensions of Altered States of Consciousness (5D-ASC) Scale
	5D-ASC total Score		2.1 ± 1.9	13 ± 3.0	26 ± 3.2	35 ± 3.3	39 ± 3.4	31 ± 3.5	236.1	< 0.001	***	***	***	***	***	***	***	*	***	NS
	3D-ASC total Score		2.0 ± 1.9	15 ± 3.4	29 ± 3.5	40 ± 3.4	44 ± 3.5	36 ± 3.6	241.6	< 0.001	***	***	***	***	***	***	***	**	***	NS
	Oceanic boundlessness		2.2 ± 2.0	21 ± 4.8	39 ± 5.0	52 ± 5.2	53 ± 4.7	50 ± 5.4	156.6	< 0.001	***	***	***	***	**	***	***	NS	*	NS
	Anxious ego-dissolution		0.3 ± 0.3	3.8 ± 1.1	13 ± 3.4	20 ± 3.6	31 ± 4.5	14 ± 2.9	107.9	< 0.001	NS	**	***	***	NS	***	***	NS	***	*
	Visionary restructuralization		3.5 ± 3.5	20 ± 5.0	32 ± 4.7	46 ± 4.2	44 ± 5.3	42 ± 4.8	133.5	< 0.001	**	***	***	***	*	***	***	*	NS	NS
	Auditory alterations		1.5 ± 1.5	6.2 ± 3.6	12 ± 4.4	17 ± 5.3	18 ± 5.5	12 ± 5.0	29.9	< 0.001	NS	*	***	***	NS	*	*	NS	NS	NS
	Reductions of vigilance		3.7 ± 2.3	16 ± 3.4	27 ± 5.4	30 ± 4.8	38 ± 5.1	27 ± 5.7	70.8	< 0.001	NS	***	***	***	NS	*	***	NS	NS	NS
	Experience of unity		2.1 ± 2.1	18 ± 5.4	35 ± 6.2	54 ± 6.8	55 ± 5.5	48 ± 6.7	110.9	< 0.001	NS	***	***	***	NS	***	***	*	*	NS
	Spiritual experience		1.4 ± 1.3	15 ± 5.3	25 ± 6.8	35 ± 6.2	36 ± 5.9	38 ± 6.7	52.1	< 0.001	NS	***	***	***	NS	**	**	NS	NS	NS
	Blissful state		3.8 ± 3.3	31 ± 6.0	59 ± 6.5	58 ± 6.5	59 ± 7.8	66 ± 6.0	82.3	< 0.001	**	***	***	***	**	**	**	NS	NS	NS
	Insightfulness		3.0 ± 3.0	16 ± 5.3	22 ± 5.9	33 ± 6.9	27 ± 7.0	33 ± 6.1	37.1	< 0.001	NS	**	***	***	NS	*	NS	NS	NS	NS
	Disembodiment		1.4 ± 1.4	16 ± 4.9	39 ± 7.1	57 ± 7.4	68 ± 6.7	46 ± 7.6	164.5	< 0.001	NS	***	***	***	**	***	***	*	***	NS
	Impaired control and cognition		0.9 ± 0.9	5.8 ± 1.7	19 ± 4.5	30 ± 5.2	41 ± 4.5	22 ± 4.7	125.8	< 0.001	NS	***	***	***	*	***	***	NS	***	NS
	Anxiety		0.0 ± 0.0	1.4 ± 0.9	7.3 ± 3.6	12 ± 5.1	22 ± 6.2	4.2 ± 2.0	27.3	< 0.001	NS	NS	NS	***	NS	NS	***	NS	*	NS
	Complex imagery		4.6 ± 4.5	22 ± 6.4	37 ± 6.9	51 ± 6.1	44 ± 7.2	49 ± 7.2	64.8	< 0.001	NS	***	***	***	NS	***	**	NS	NS	NS
	Elementary imagery		4.6 ± 4.5	30 ± 7.2	46 ± 6.7	63 ± 6.2	72 ± 7.2	58 ± 7.2	110.6	< 0.001	**	***	***	***	NS	***	***	NS	**	NS
	Audio-visual synesthesia		4.6 ± 4.5	27 ± 7.0	43 ± 7.7	64 ± 6.6	60 ± 8.1	58 ± 8.4	94.5	< 0.001	*	***	***	***	NS	***	***	*	NS	NS
	Changed meaning of percepts		2.4 ± 2.4	9.2 ± 2.6	21 ± 4.4	29 ± 6.6	29 ± 5.8	22 ± 4.4	39.7	< 0.001	NS	**	***	***	NS	**	**	NS	NS	NS
Mystical Experience Questionnaire 30 (MEQ30)
	Mystical		0.9 ± 0.9	15 ± 3.9	35 ± 6.0	54 ± 8.1	62 ± 6.8	48 ± 7.3	122.9	< 0.001	***	***	***	***	NS	***	***	NS	*	NS
	Positive mood		3.6 ± 2.4	36 ± 3.9	52 ± 4.7	59 ± 3.9	57 ± 5.0	60 ± 4.2	167.3	< 0.001	***	***	***	***	*	***	***	NS	NS	NS
	Transcendence of time/space		2.1 ± 1.7	21 ± 2.7	46 ± 3.9	65 ± 4.2	75 ± 2.9	57 ± 4.7	167.3	< 0.001	***	***	***	***	*	***	***	NS	NS	NS
	Ineffability		3.6 ± 3.1	32 ± 5.6	63 ± 5.4	80 ± 5.0	78 ± 5.0	80 ± 5.4	266.6	< 0.001	***	***	***	***	***	***	***	*	NS	NS
	MEQ30 total score		2.6 ± 2.0	26 ± 3.6	49 ± 3.9	64 ± 4.0	68 ± 3.7	61 ± 4.5	377.5	< 0.001	***	***	***	***	***	***	***	**	***	NS
Additional scales of the Mystical Experience Questionnaire 40 (MEQ40)
	Paradoxicality		0.2 ± 0.2	3.3 ± 0.8	7.6 ± 1.1	10 ± 1.2	11 ± 1.0	9.3 ± 1.0	188.6	< 0.001	**	***	***	***	***	***	***	NS	**	NS
	Connectedness		0.8 ± 0.6	9.1 ± 1.2	11 ± 0.8	13 ± 1.1	12 ± 1.2	14 ± 1.1	127.7	< 0.001	***	***	***	***	NS	*	NS	NS	NS	NS
Additional scales of the Psychedelic Experience Scale (PES48)
	Visual experience		0.3 ± 0.3	2.7 ± 0.5	4.3 ± 0.8	6.8 ± 0.9	7.5 ± 0.8	6.1 ± 0.9	124	< 0.001	*	***	***	***	NS	***	***	**	***	NS
	Distressing experience		0.0 ± 0.0	0.5 ± 0.2	2.7 ± 0.9	4.2 ± 1.1	6.0 ± 1.2	2.4 ± 0.8	46.1	< 0.001	NS	NS	***	***	NS	**	***	NS	*	NS
*P<0.05, **P<0.01, ***P<0.001; ns, not significant; SEM, standard error of mean; n = 22.
